# Supplementary material for: Centroid Migration and Distribution of Dominant Species in Different Grassland Types Revealing Climate Change Responses on the Qinghai–Tibet Plateau
Source: Plants (Basel). 2026 Jun 26;15(13):1972. doi: 10.3390/plants15131972 (PMC13363827; doi:10.3390/plants15131972)
Supplement: Supplementary file 1 [file plants-15-01972-s001.zip]

Archive with 1 entries (1 files):
- plants-4380145-supplementary.pdf
